# Supplementary material for: A dataset of Antarctic ecosystems in ice-free lands: classification, descriptions, and maps
Source: Sci Data. 2025 Jan 22;12:133. doi: 10.1038/s41597-025-04424-y (PMC11754900; doi:10.1038/s41597-025-04424-y)
Supplement: Supplementary file 1 — Table S2 [file 41597_2025_4424_MOESM1_ESM.csv]

Raster value	Code	Name	Distribution	Description
	E1	Mild lowlands	Occurs all around Antarctica with particular concentrations on the Antarctic Peninsula, in the Transantarctic Mountains, and Victoria Land. Dominates the coastal outcrops around the eastern margin of the continent.	Relatively warm, flat/level habitats, often coastal but not always. Elevations are low and topography is gentle. May be rocky and barren, but often hosts bird colonies and pinnipeds if occurring near the coast.
13	E1B1	Mild coastal inclines and beaches	Occurs mainly in the coastal Antarctic Peninsula and Marie Byrd Land. Very common on beaches of coastal islands off the Peninsula. Minor occurrences on the coast of the Transantarctic Mountains and East Antarctica.	Rocky, gently sloping lowlands in warm, cloudy mesic (high snowfall) areas; has seasonal snow cover and usually exhibits meltwater erosion channels. This unit supports a rich biota dominated mainly by lichens, mosses and seabirds. Colonies of penguins on the coast and nesting seabirds influence moss beds upslope enriched by nutrients via updrafts. Antarctic hair grass (Deschampsia antarctica) occ…
14	E1B2	Meltwater-eroded flatlands	Occurs mainly on the Antarctic Peninsula, but a scattering of this unit can also be found coastally in the Transantarctic Mountains, Victoria Land, Marie Byrd Land. There is a coastal patch of this Habitat Complex in the Bunger Hills, East Antarctica.	Rocky, gently sloping lowlands characterised by high seasonal melt and meltwater erosion, creating a complex, dynamic terrestrial surface, and higher rugosity than is usual for the group. Satellite imagery suggests a layer of loose, crumbling soils in some areas. Common mosses and lichens are its dominant biota, but the unit may host chinstrap penguin colonies. Sampled biota includes a number of …
15	E1B3	Xeric valley floors	Occurs primarily in South Victoria Land (particularly the McMurdo Dry Valleys area). Minor occurrences also exist on the northern shore of Alexander Island, in Dronning Maud Land and the Transantarctic Mountains.	Sloped or rolling valley sides or low outcrops in valleys typically carved by antecedent glaciers and transitioning to steeper cliffs and high peaks. The valleys may extend many kilometres inland and are strongly sheltered from the wind and sun and are extremely dry. Some incidence of this unit is also seen between the edge of existing glaciers and steeper mountain slopes. These systems are colde…
16	E1B4	Exposed rocky flatlands	Occurs mainly in the Transantarctic Mountains and Victoria Land with a scattering of sites in Marie Byrd Land, Enderby Land, and the Prince Charles Mountains. Notably, the Vestfold Hills of East Antarctica are primarily composed of this habitat.	Cold despite low elevations, little snowfall but often contains lakes maintained by meltwater streams. Terrain is especially low and flat. Wind tends to be high as this unit is not sheltered by topographic features. Samples comprise mainly lichens and mosses, and also several species of diatoms. Suitability is high for lichens in the families Acarosporaceae, Parmeliaceae and Lecanoraceae. An unus…
17	E1B5	Subcoastal exposed mossy outcrops	Dominates Ad�lie Land, Enderby Land and East Antarctica, with patchy occurrences found coastally scattered around the western side of the continent.	These mossy ecosystems occupy low-relief rocky outcrops in the sub-coastal hinterlands or directly on the coastline. Conditions are sufficiently warm and sunny to promote moss growth, but windier than other coastal systems in E1, leading to presence of aeolian (wind-eroded) contours. Several processes are likely to enhance habitat suitability for mosses by promoting nutrient enrichment. Many occu…
18	E1B6	Glacial outwash plains	Aside from patchy relatively minor occurrences (< 100 km2 per bioregion) in the Antarctic Peninsula, the Transantarctic Mountains, Enderby Land and the Prince Charles Mountains, this habitat is found primarily in Victoria Land, particularly in the McMurdo dry valleys (~800 km2), which constitutes over half of its total area.	Located primarily at the terminus of glaciers, outwash plains contain debris and sediment from meltwater outflow that is often sorted by size, with larger rocks and boulders nearer to the glacier and smaller particles such as silt farther away. In Taylor Valley, by far the largest continuous incidence of this uncommon habitat, the outwash plain is a part of the Ross Sea 1 Drift (Perotti et al. 20…
19	E1B7	Dry lowland lichen fields	Patchy occurrences around much of Antarctica. Found most commonly in the Transantarctic Mountains Victoria Land but there is also a notable concentration of this habitat on James Ross Island and minor patches in the Ellsworth and Prince Charles Mountains.	Primarily occurs on flat, rocky terrain or low outcrops on cold, dry and windy coastlines (though there are occasional occurrences inland), commonly (but not exclusively) adjacent to ice shelves. Characteristic biota includes several common moss and lichen recorded primarily from this unit. Nutrient fluxes potentially influenced by emperor penguin colonies on adjacent ice shelves. Suitability is …
400	E1B8	Penguin colonies	Coastal outcrops all around the edge of the continent and Antarctic Peninsula, and on off shore islands	This assemblage is distinguished by large nesting colonies of Adélie, chinstrap and gentoo penguins. They select ice-free shorelines (< 300 m from the coast) with gentle topography, low elevation (usually no more than a few metres above sea level), and high insolation. Nesting sites also tend to have high cloud cover, snowfall, and long growing season even relative to other E3 units, but may be e…
	E2	Midland humid ecosystems	Dominates the mountainous areas of the Antarctic Peninsula, with strong representation in the Transantarctic mountains and Victoria Land. E1B1 and E1B2 are concentrated on the Peninsula, while E1B3 and E1B4 are found all around the continent including on the (mainly southern) Peninsula, particularly where colder and drier conditions intersect with snowy and cloudy midland terrain.	Occurs on somewhat rugged terrain at low-to-mid elevations, usually near the coast. Characterised by high cloud cover, snowfall and relatively high temperatures because of low elevation. Thick snow cover (probably seasonal) remains on the surfaces, which are generally not steep enough for the snow to slide down. Bryophytes and lichens comprise a substantial portion of the terrestrial biota.
1	E2B1	Snowy midland tundra	Occurs mainly along the western/southwestern coast of the northern and central Antarctic Peninsula, with scattered occurrences in Marie Byrd Land, Victoria Land and in the Transantarctic Mountains.	Mainly occurring below 1200 m, this habitat may have gentle to quite steep slopes and typically has thick snow cover. Maritime influence makes conditions mild and cloudy with the highest total precipitation in the typology, but they are in windier locations, span a greater climatic range, have a longer growing season (degree-days above -5 degrees C), and occur on average at the lowest elevations …
2	E2B2	Meltwater-eroded midland tundra	Occurs mainly along the eastern coast of the northern Antarctic Peninsula, though a few notable occurrences are found in the Transantarctic Mountains	Mainly occurring below 1700 m, this habitat encompasses a great variety of midland terrain types and is likely to exhibit seasonally thick snow cover. Relatively warm conditions and high snowfall are accompanied by especially high meltwater erosion, a long growing season, and slightly higher relief than average for the environmental unit. Meltwater erosion results in deep ridges/channels on the s…
3	E2B3	Cool dry midland inclines	Widespread in the southern Antarctic Peninsula, Ellsworth Mountains, and the Transantarctic Mountains, Enderby Land and Victoria Land, with a scattering in Marie Byrd Land.	Habitat characterised by relatively gentle terrain though it may encompass low ridges. On the southern Peninsula, it dominates low-relief nunataks and occurs in association with E4B2 where slopes are sunnier or steeper. Habitat is of midland elevations and the least steep and rugged in its unit. Its terrain reminiscent of E5 habitats,�the habitat is dry relative to the rest of E2, receiving the l…
4	E2B4	Inland meltwater-eroded mid-highland mountain slopes	Occurs mainly inland from the coast on the Antarctic Peninsula with a good representation in the Transantarctic Mountains and Victoria Land, again somewhat isolated from the coast.	Terrain and elevation may be quite variable, but this habitat is characterised by high snowfall, cloud cover, and melt. Usually farther removed from the coast than most E2 units, it is more sheltered from maritime winds, lower in moisture (except E2B3), and higher in elevation than other habitats in environmental unit E2. Satellite imagery shows frequent deep lateral crevasses in adjacent glacier…
	E3	Sunny inclines, mountainsides, nunataks and outcrops	Occurs all over Antarctica with good representation, but particularly dominant in Victoria Land	Sunlit (north-facing) rocky slopes with low snow cover that may vary from low to high elevation and relatively gentle to steep grades.
21	E3B1	Sunny exposed low-midland hillslopes/screes	Concentrated in Dronning Maud Land, with minor occurrences on the Antarctic Peninsula and in North Victoria Land.	One of the sunniest habitats on the continent, this relatively mild north-facing ecosystem exhibits mainly medium but occasionally steeper craggy slopes and may be exposed to prevailing wind. It is primarily coastal except in Dronning Maud Land. It is relatively mild but the windiest habitat in E3. In Dronning Maud Land, this habitat often occurs alternating with E4B1 or E5B6 (depending on elevat…
22	E3B2	Sunny sheltered midland hillslopes/screes	A relatively rare unit that is sprinkled across the Antarctic Peninsula, North Victoria Land, Dronning Maud Land and the Transantarctic Mountains.	Typically exhibiting medium to steep rocky slopes that are visibly eroded by meltwater channels, this mild low-midland habitat is often found in association with E2B1 on the Peninsula, with this habitat facing north with meltwater channels in evidence and E2B1 facing south with thick snow cover. The wettest (high snowfall, cloud, and melt) and warmest in E3, with the highest solar radiation. Terr…
23	E3B3	Freeze-thaw slopes	Predominantly found in North and South Victoria land, with notable incidence in the Transantarctic Mountains and the southern Antarctic Peninsula.	Exhibiting mid- to steep-grade slopes, this unit is usually sheltered from prevailing wind. In the McMurdo Dry Valleys, large swathes of this unit are soil covered and exhibit glacial patterned ground due to freeze-thaw cycles. Sampled biota are common lichens (Parmeliaceae dominant) and mosses (Bryales). Suitability is generally low for most functional groups.
24	E3B4	Sunny dry mid-highland sheltered mountain slopes	Predominantly found in North and South Victoria Land, with notable incidence in the Transantarctic Mountains, Dronning Maud Land, and the northern Antarctic Peninsula.	Typically exhibiting smooth mid- to steep-grade slopes that may nonetheless hold some soil or screes, this habitat has low snowfall, but also the lowest solar radiation, lowest wind, lowest temperatures, and highest elevation in E3. This unit may also exhibit patterned ground due to freeze-thaw cycles. It is frequently found in association with E4B5 where topography and aspect result in varying l…
25	E3B5	Sunny mid-highland arid exposed nunatak faces and mountain slopes	Occurrences concentrated in the Prince Charles Mountains (this is the most common E3 unit here), Dronning Maud Land, and Victoria Land. There are minor occurrences in the Transantarctic Mountains and on the Antarctic Peninsula.	Typically exhibiting mid- to steep-grade slopes, this habitat is otherwise similar in terrain to E3B3 (e.g.�smoother surfaces with little evidence of meltwater erosion). It is often found in complexes with other E3 habitats. This habitat is the least cloudy and driest habitat in E3 and has the gentlest relief along with E3B1. Scarce samples are dominated by Arthropods (mites, springtails) and Nem…
	E4	High cliffs, crags, mountainsides, and slopes	Occurs sprinkled among other ecosystems where steep slopes are present. E2B1 and E2B6 occur patchily on rugged areas of the Peninsula, and all subunits occur in the Transantarctic Mountains.	High elevation, extremely cold, arid, and rugged ecosystems receiving low levels of solar radiation. Slopes are too steep to hold snow layer and are typically barren rock with very little biota. Habitats have little or no growing season.�
6	E4B1	Exposed midland escarpments.	Very common habitat that occurs all around Antarctica, with concentrations in South Victoria Land, Dronning Maud Land, the Ellsworth Mountains and the Transantarctic Mountains. It appears in nearly every ACBR.	Characterised by steep, shadowed slopes, this habitat may be found in close association with sunlit E3 habitats where light conditions vary due to aspect. Habitat is the lowest elevation, warmest and windiest habitat in E4 (which is the steepest and shadiest group), occurring where lower elevation or coastal mountains have sharp, high escarpments. Suitability is higher than usual for E4 for nearl…
7	E4B2	Cloudy escarpments	Patchy, rare occurrences in the southern Transantarctic Mountains, Ellsworth Mountains, and the Antarctic Peninsula	High, rugged escarpments with some water availability, high cloud cover and highest snowfall in the group. Some instances of this very rare habitat on the Peninsula have a short growing season, whereas most of E4 has almost none. Sampled biota are nearly all singleton species of lichens.
8	E4B3	Sheltered dry highland escarpments	Occurs mainly in the Transantarctic Mountains and Victoria Land, as well as the central and southern Antarctic Peninsula.	Surfaces in this habitat are usually quite steep, shadowed, and may be topped by sheer cliff, but sheltered from prevailing wind. May have some limited meltwater erosion. Sampling is nearly absent, with repeat samples only occurring in lichens, and suitability is low for nearly all functional groups, though it is above the unit average for Bacidiacid and Cladonid lichens and several mosses.
9	E4B4	Highland clear arid mountain slopes	Occurs mainly in Victoria Land, the Transantarctic Mountains and Dronning Maud Land. Prominent ecosystem in the escarpments above the McMurdo Dry Valleys, alternating with E3 habitats where aspect makes sunlight conditions variable. Some minor occurrence in the Prince Charles Mountains as well.	Usually set well back from the coast and removed from maritime influence, this cold (mean temperatures typically below -25 degrees), arid habitat occurs mainly above 1500m and exhibits the lowest snowfall and cloud cover in its group. Terrain may be moderate to quite steep. Sampled biota are scarce but include mostly lichens, nematodes, and a species of Antarctic springtail (Gomphiocephalus hodgs…
10	E4B5	Highland clear transitional mountain slopes	Patchy occurrences distributed around the continent, with concentrations in the Prince Charles Mountains, Victoria Land, the Transantarctic and Ellsworth Mountains, and Enderby Land. Tends to occur in small patches that are interlocked with other habitats.	Habitat has relatively low elevation and gentlest topography in this rugged and high-elevation unit. Sampled biota contains several repeat incidences of nematodes, mites, and springtails in addition to common lichens and algae. The lichen Carbonea capsolata is most commonly sampled in this habitat.
11	E4B6	Highland sheltered escarpments	This is the most common habitat in the Transantarctic Mountains. There are patchy occurrences in Victoria Land and on the Antarctic Peninsula, particularly inland from permanent ice sheet. Though rare, this habitat represents E4 almost exclusively on Alexander Island. In the Ellsworth Mountains, this habitat covers ice-free areas of the Vinson Massif, Antarctica�s tallest peak. In Dronning Maud L…	Steepest, most rugged and on average coldest unit in E4, usually remote from the coast or occurring coastally adjacent to ice shelf.� Sampled biota are rare, comprising all single samples including several species of mosses, lichens and tardigrades, most of which are found more commonly in other habitats.
	E5	Highland windy plateaus and pediments	Occurs throughout the main continent but is absent from the Antarctic Peninsula	Cold and arid high-elevation flatlands/plateaus with low cloud cover. Characterised especially by high winds.
27	E5B1	Windy high plains/flatlands	Relatively uncommon habitat that occurs mainly in the Transantarctic Mountains, Ellsworth Mountains, Dronning Maud Land, and the Prince Charles Mountains. Occurrences in other bioregions amount to less than 50 km2 per region.�	This dry habitat generally occurs around the low-relief fringes of rugged nunataks, or as isolated rock outcrops rising slightly above the ice sheet. Often unprotected by terrain features, this unit is barren and the windiest unit in the typology. It often occurs in association with E5B4. Several species of lichens, algae, and cyanobacteria have been collected as singletons, but are found more co…
28	E5B2	Exposed remote plateaus and nunatak fringes	Rare unit that occurs remote from the coast in the Ellsworth Mountains, Dronning Maud Land, Enderby Land, the Transantarctic Mountains, and Victoria Land.	This habitat is situated on an uncommon juxtaposition of abiotic conditions, where gentle highland terrain encounters modest water availability. Snowfall and cloud cover is relatively high compared to the group despite remoteness from the coast, which may improve suitability for some species by increasing water availability. Primarily associated with windy, flat to rolling dry terrain at high ele…
29	E5B3	Exposed midland meltwater plateaus	Modest occurrences are found across the Transantarctic Mountains and Victoria Land, Prince Charles Mountains, Enderby Land, and the Ellsworth Mountains	Primarily associated with windy, flat to rolling terrain at a mid-range of elevations, sometimes near to the coast, and may be sloping gently. May include both the top of plateaus and the gentle slopes under any escarpments. Though this habitat is dry, it has the highest melt and lowest elevation in E5 and is likely to be eroded by limited seasonal meltwater flow, unlike the rest of its unit. Sca…
30	E5B4	Remote arid highland bowls	Predominantly occurs far from the coast in the Transantarctic Mountains, Ellsworth Mountains, and Dronning Maud Land, with modest occurrences sprinkled across the most inland ice-free areas of Victoria Land and the Prince Charles Mountains. This is the most common habitat in the Ellsworth Mountains (just under 20% of ice-free area).	Primarily associated with flat or rolling terrain at higher elevations, this habitat is less windy than the rest of its unit, though still above average compared to the rest of the continent. It tends to occur in the wind shadow of surrounding escarpments or in bowls, sometimes fringing lakes or glaciers nestled in valleys which also diminishes total insolation somewhat. Though snowfall levels ar…
31	E5B5	Windy xeric plateaus and moraine fields	Predominantly found in the Prince Charles Mountains, where it is the most common habitat. Significant incidence of this habitat also occur in the remote highlands of the Transantarctic Mountains and Victoria Land.	Primarily associated flat to undulating terrain at high elevations removed from maritime influence and exposed to strong winds. May include both the top surface of the plateau and the gentle slopes under any escarpments. It also includes many moraine fields left by receding edges of glaciers over time, which produces visually striking patterned terrain reflecting the various stages of glacier rec…
32	E5B6	Windy highland moraine fields	Predominantly found in Dronning Maud Land, and the Transantarctic Mountains, with relatively minor occurrences in Victoria Land and the Prince Charles Mountains. This habitat is found interlocking with E5B6 in the remotest parts of the Transantarctic Mountains and South Victoria land where terrain and snowfall variables differ.	This habitat typically occurs at high elevations and is usually found tucked in basins and on the fringes of nunataks, particularly in Dronning Maud Land. It often skirts habitats from E4 and E3, which form the more rugged nunatak peaks. It has on average higher slope and rugosity than the rest of its unit, but still represents quite gentle terrain relative to adjacent peaks. Satellite imagery in…
	G	Geologically active areas	Representation in the northern Antarctic Peninsula, Marie Byrd and Enderby Lands, Victoria Land, and East Antarctica	Areas where geothermal processes influence the environment or biota of ecosystems either directly or historically.
100	G1	Active Volcanoes	Active volcanoes that erupted within the last 1,000 years occur only at three restricted sites in the McMurdo volcanic field in northern Victoria Land (Mt Erebus, Mt Melbourne and Mt Rittmann) and one on Deception Island (South Shetlands). Mt Erebus on Ross Island is currently erupting and is geographically close to Mt Terror and Mt Terra Nova, which have been dormant for 800,000 years, but may e…	Recent and ongoing volcanic activity associated with active volcanoes is a highly influential ecological driver of ecosystem processes and biota. All four active volcanoes are characterized by elevated temperatures and ongoing gaseous emissions. Three other volcanoes (Mt Hampton, Mt Kauffman, and Mt Berlin) exhibit some evidence of ongoing geothermal activity, but their status as active or dorman…
200	G2	Dormant volcanoes	Examples of dormant volcanoes occur within Marie Byrd Land, Victoria Land and Enderby Land, including the Hudson Mountains, Mt. Berlin, Mt. Takahe, and Mt. Siple.	Dormant volcanoes last erupted 1,000 - 100,000 years ago. The geophysical and biological legacies of those events are likely to persist by varying degrees, distinguishing these habitats from their surrounding landscapes. Their substrates are likely to retain high levels of nutrients. Gaseous emissions may or may not occur92, but are generally less abundant than those that characterize active volc…
300	G3	Non-volcanic geothermal ecosystems	Presently known only from one small area of Antarctica on the Broknes Peninsula in the Larsemann Hills, where Cambrian rocks are heated by radiogenic decay65.	Heating of base rocks and water can result from processes other than volcanism. These ecosystems lack gaseous emissions and nutrient release that distinguish volcanic ecosystems (G1 and G2). They are also characterised by a more moderate range of temperatures than active volcanoes. Radiogenic decay within rocks sustains geothermal heating over hundreds of millions of years. During climate shifts …
500	L	Lakes	Current knowledge about the distribution of Antarctic lakes is incomplete; however, over 1,300 terrestrial lakes have been mapped in ice-free areas. About 200 lakes have been documented in the northern Antarctic Peninsula, mainly on Deception Island and James Ross Island. Hundreds of lakes ranging from a few metres to a few kilometres across are dotted across the McMurdo Dry Valleys and extend do…	Antarctica has a diverse range of lake types, including surface lakes, wetlands and seepages, supraglacial lakes, epishelf lakes, and subglacial lakes. Habitat Complex L is constrained to surface lakes, and wetlands and seepages are covered in E1B2 and E1B5. Surface lakes are generally situated in coastal areas, particularly those that are permanently ice free. They range from small ponds, to ket…
