# Supplementary material for: A dataset of Antarctic ecosystems in ice-free lands: classification, descriptions, and maps
Source: Sci Data. 2025 Jan 22;12:133. doi: 10.1038/s41597-025-04424-y (PMC11754900; doi:10.1038/s41597-025-04424-y)
Supplement: Supplementary file 2 — Table S1 [file 41597_2025_4424_MOESM2_ESM.xlsx]

## Sheet: Sheet1
	E1B1	E1B2	E1B4	E1B3	E1B5	E1B6	E1B7	E2B1	E2B2	E2B3	E2B4	E3B1	E3B2	E3B3	E3B4	E3B5	E4B1	E4B2	E4B3	E4B4	E4B5	E4B6	E5B1	E5B2	E5B3	E5B4	E5B5	E5B6
Acarosporaceae	0.753552	0.204915	-0.0106142	0.369883	0.348081	0.136239	0.199101	0.557835	0.118156	0.751851	0.00850281	0.895243	0.225299	0.111875	-0.0543558	0.206466	0.914586	0.213851	0.0708115	0.157864	-0.0944975	-0.113012	0.852885	0.307258	0.0835264	0.216368	-0.09321	0.194641
P.antarctica	0.114431	0.828145	0.214013	0.123243	-0.0164618	0.477007	0.0266101	0.215768	0.618137	-0.0689436	0.752002	0.162773	0.621616	0.697592	0.0958728	0.0252445	0.145273	0.533196	0.829319	0.0569199	0.0219561	0.0110738	0.128528	0.305893	0.901826	0.0544754	0.0797392	0.0257118
Bacidiaceae	0.135228	0.962359	0.144049	0.00925013	0.0792137	-0.0395191	0.115969	0.0949158	0.979481	0.0448162	0.104963	0.100913	0.962682	0.157875	0.107801	0.0352595	0.0516887	0.94507	0.128611	0.0463385	0.0453638	0.0563832	-0.0129072	0.931391	0.0641818	0.0710538	0.0212922	0.0533294
Bryales	0.154476	0.921043	0.201805	0.158609	0.200871	-0.096099	0.0499405	0.209756	0.957578	0.159305	0.0732418	0.224256	0.955593	0.112111	0.0996897	0.0837508	0.225309	0.944451	0.184653	0.0552422	0.0461202	-0.00146408	0.139907	0.960901	0.200802	0.0719208	0.0975813	0.00857097
Candelariaceae	0.814001	0.0803812	0.274404	0.41857	0.22506	-0.03248	0.0432146	0.640025	0.0446155	0.760082	-0.0175069	0.986583	0.0285626	0.000243962	0.0333821	0.0333676	0.990881	0.040758	0.0152515	-0.0461555	0.0483421	-0.0416953	0.97786	-0.0583559	0.0085974	-0.0110237	0.0578251	0.0992202
Chlorophyta	0.325109	0.265679	0.457175	0.223602	0.755602	-0.0253371	0.00533678	0.626508	0.538298	0.401287	0.0872716	0.699411	0.496954	-0.0885619	0.150718	0.276336	0.704831	0.533305	0.00528382	0.406998	0.0600015	-0.0519768	0.429097	0.725911	0.0593466	0.00293065	0.27029	0.460345
Cladoniaceae	0.168034	0.961127	0.155594	0.0402878	0.0662283	-0.0449712	0.0522764	0.122925	0.955638	0.0259143	0.075917	0.13217	0.936398	0.171225	0.138538	0.0309786	0.111472	0.87998	0.154548	0.0892823	0.0810297	0.0925053	0.118006	0.83639	0.174289	0.0864576	0.198809	-0.0368613
Dicranales	0.45283	0.794345	0.144326	0.149592	0.232026	-0.112245	-0.0999944	0.496068	0.7479	0.392177	0.111129	0.587006	0.782713	0.0937121	-0.0467081	-0.00646209	0.51656	0.822817	0.14172	0.0251963	-0.0443503	-0.0530261	0.365823	0.900283	0.171566	-0.0597237	0.0600945	0.0914934
Entomobryomorpha	0.62352	0.427148	0.595002	0.246165	0.0147523	0.0651273	-0.0705938	0.850462	0.326072	0.370793	0.145535	0.790978	0.419752	0.30786	0.30997	-0.0613092	0.885485	0.335449	0.22219	-0.0159963	0.196754	0.108023	0.811276	0.325952	0.248457	0.162186	0.373565	-0.072827
Hypnales	0.381253	0.913019	0.081513	-0.0468723	0.0291512	-0.0667971	-0.0741538	0.368176	0.912655	0.0447521	0.108727	0.32684	0.927532	0.162049	0.00782194	-0.0620859	0.272206	0.930271	0.179984	-0.0720832	-0.0262664	-0.0304361	0.196968	0.950959	0.201294	0.0123509	0.0210102	-0.0465889
Lecanoraceae	0.760011	0.169693	0.358989	0.365283	0.0269923	0.0268636	0.363629	0.449705	0.0454576	0.88087	-0.00806131	0.934811	0.193044	0.161388	0.151267	0.00357506	0.962469	0.156619	0.112065	-0.0127887	-0.079512	0.102455	0.958179	0.0622036	0.0943477	0.0820558	0.101068	-0.0568754
Mesostigmata	0.782515	0.492071	0.152273	0.00366218	-0.159948	0.0658123	-0.102174	0.872108	0.309616	0.126149	0.129413	0.82665	0.344107	0.293676	0.0591206	-0.183164	0.843549	0.303674	0.211903	-0.358776	0.134824	0.0132216	0.862285	0.247823	0.248349	0.0284731	0.0627452	-0.258684
Nematoda	0.307502	0.28146	0.786946	0.266762	0.264516	0.0713265	-0.0250469	0.807415	0.358296	0.31729	0.17446	0.67236	0.439733	0.282065	0.496668	0.0871868	0.822435	0.32275	0.207368	0.255194	0.2679	0.130413	0.641355	0.350393	0.217218	0.26181	0.550822	0.154312
Ochrophyta	0.414965	-0.0293866	0.177039	0.711177	0.290883	0.00837558	0.292106	-0.0169736	-0.0642	0.995984	-0.0588246	0.857555	0.161737	0.0903123	0.139415	0.395995	0.916451	0.195141	0.0588983	0.155555	0.121658	-0.0459784	0.820229	0.246382	0.0370603	0.349821	0.133601	0.162483
P.papua	0.191558	0.86312	0.153221	0.101451	-0.0441644	0.333921	-0.0151611	0.307681	0.652138	-0.0429727	0.62093	0.24981	0.611472	0.733195	0.0368981	-0.0327348	0.246531	0.548839	0.760972	-0.0775395	0.0364574	0.0192553	0.243103	0.308746	0.893041	0.0156957	0.0484864	-0.021643
Parmeliaceae	0.868823	0.395308	0.123257	-0.0384605	0.0409704	-0.0984229	-0.0950679	0.764845	0.260046	0.544279	0.0354339	0.924552	0.225631	-0.00153102	-0.156088	-0.228158	0.925213	0.235175	0.0631394	-0.147821	-0.188429	-0.0189477	0.910981	0.21856	0.0863881	-0.311268	-0.0390951	0.0157141
Physciaceae	0.768331	0.222964	0.316374	0.395196	0.258897	0.0551369	0.189256	0.556864	0.143425	0.814666	0.0176667	0.932227	0.289954	0.138631	0.112324	0.109667	0.956809	0.251072	0.102811	0.0940778	-0.00159939	-0.00175566	0.915347	0.306575	0.125122	0.128902	0.139248	0.108364
Polytrichales	0.455974	0.878134	0.0287227	-0.0764832	-0.0124274	0.0143588	-0.0378218	0.432691	0.873185	-0.0740087	0.136559	0.33627	0.897531	0.227699	0.0152439	-0.0524591	0.28742	0.928248	0.189687	-0.11809	-0.0034334	-0.0267199	0.183443	0.941061	0.162313	0.0572765	-0.0414644	-0.0788484
Pottiales	0.669186	0.5842	0.374482	0.102466	0.100956	-0.0672684	-0.0416708	0.732879	0.478137	0.439091	0.121082	0.807553	0.537649	0.14402	0.0841728	-0.0872897	0.812267	0.536256	0.152332	-0.0207153	-0.0270151	0.0662695	0.71066	0.648775	0.177043	-0.0611209	0.156798	0.0273363
Rhizocarpaceae	0.910062	0.19391	0.284486	0.0215774	0.162153	0.0599654	-0.0738709	0.967651	0.168506	0.163877	0.0602887	0.979532	0.0812706	0.0806607	0.0497157	-0.0734543	0.990379	0.0297687	0.0374099	-0.0222229	0.0120646	-0.0497246	0.97691	-0.0939939	0.046099	0.00920004	0.0446845	0.0881782
Rotifera	0.128219	0.0616671	0.17014	0.909339	-0.000260712	0.0196693	-0.102056	0.184285	-0.00336988	0.887094	-0.00319991	0.670565	0.334767	0.377703	0.251732	0.167446	0.814759	0.242188	0.192155	-0.0307013	0.441766	-0.0745853	0.688039	0.245547	0.188754	0.573794	0.174148	-0.0292855
Sarcoptiformes	0.82624	0.300551	0.23189	0.112488	0.0147539	0.0198069	-0.0346782	0.825413	0.24085	0.43413	0.0510712	0.889522	0.312808	0.218438	0.0671171	-0.0966872	0.920889	0.227046	0.109651	-0.0974206	0.0306947	-0.0128514	0.921733	0.2341	0.169727	0.0653255	0.0933443	-0.087983
Stereocaulaceae	0.562332	0.432906	0.607717	-0.0157106	-0.210907	-0.0360405	0.134767	0.646006	0.298768	0.622605	0.111644	0.705022	0.453945	0.272289	0.30853	-0.244873	0.799582	0.393477	0.255181	-0.0702386	-0.0847482	0.353825	0.739095	0.303591	0.2458	-0.0742425	0.376503	-0.213977
Teloschistaceae	0.783961	0.295998	0.312526	0.298887	0.178501	-0.00531612	0.159344	0.608294	0.181852	0.758299	0.0410877	0.935382	0.287395	0.106224	0.0676804	0.022946	0.945663	0.265493	0.103005	0.0375075	-0.0847347	0.0335802	0.923056	0.314465	0.113743	0.0359689	0.0592703	0.0813091
Trombidiformes	0.455955	0.125822	0.727211	0.206197	0.22609	0.00960094	0.054802	0.796935	0.298699	0.371296	0.101387	0.789186	0.349	0.149299	0.4191	0.0660411	0.893068	0.263408	0.125169	0.0999742	0.213972	0.128297	0.763839	0.285512	0.170325	0.0634567	0.516047	0.0658446
